# Supplementary material for: Investigating vesicle-mediated regulation of pollen tube growth through BFA inhibition and AS-ODN targeting of TfRABA4D in Torenia fournieri
Source: Hortic Res. 2025 Jan 15;12(4):uhaf018. doi: 10.1093/hr/uhaf018 (PMC11908828; doi:10.1093/hr/uhaf018)
Supplement: Web_Material_uhaf018 [file web_material_uhaf018.zip]

Archive with 9 entries (9 files):
- MovieA S1.mov
- MovieA S2.mov
- MovieA S3.mov
- MovieA S4.mov
- MovieA S5.mov
- MovieA S6.mov
- Supplementary Table S1.xlsx
- Supplementary Table S2.xlsx
- SupplementaryFigure.pdf
