# Supplementary material for: Investigating vesicle-mediated regulation of pollen tube growth through BFA inhibition and AS-ODN targeting of TfRABA4D in Torenia fournieri
Source: Hortic Res. 2025 Jan 15;12(4):uhaf018. doi: 10.1093/hr/uhaf018 (PMC11908828; doi:10.1093/hr/uhaf018)
Supplement: Web_Material_uhaf018 [file web_material_uhaf018.zip › Supplementary Table S1.xlsx]

## Sheet: Sheet1
Table S1. Oligonucleotides used in this study
Oligo names	Primer sequences（5‘-3’）
AS-ANX	atctCCGTCTGAAATTCatgaA
S-ANX	tgcaTGAATTTCAGACGgagaT
AS-TfRABA4D	cgcaAGCAATTGGGATtttcC
S-TfRABA4D	ggaaAATCCCAATTGCttgcG
QPCR-ANX-F	GGTGAAAGGCAGCTTCGGTT
Site 1
QPCR-ANX-R	GCCAAGCTCACCTGTTCCTTG
Site 1
QPCR-ANX-F	TGAAAGGGAAGATCGGACAAG
Site 2
QPCR-ANX-R	TGATCGGGATTCTCATGCAG
Site 2
QPCR-TfRABA4D-F	GTGTTTAAGATTGTTTTGATCGGAGA
Site 1
QPCR-TfRABA4D-R	CGATGAGAGTCTTGGTCTGGAA
Site 1
QPCR-TfRABA4D-F	CTACGAATGTTGAAAGCGCG
Site 2
QPCR-TfRABA4D-R	TGACTGGGAACAATGATTCTGG
Site 2
QPCR-GADPH-F	AATGATAGATTTGGAATTGTTGAG
QPCR-GADPH-R	GCACTTTACCAACAGCCTTAG
